# Supplementary material for: Percutaneous thermal ablation combined with TACE versus TACE monotherapy in the treatment for liver cancer with hepatic vein tumor thrombus: A retrospective study
Source: PLoS One. 2018 Jul 31;13(7):e0201525. doi: 10.1371/journal.pone.0201525 (PMC6067729; doi:10.1371/journal.pone.0201525)
Supplement: S3 Table — (XLSX) [file pone.0201525.s003.xlsx]

## Sheet: Sheet1
Patient No.	Record number	Name	Group	Events of survival	result of HVTT	result of intrahepatic tumor	result of extrahepatic tumor	type of tumor	gender	age	chemotherapy	radiation	liver Cirrhosis	DM	hypertension	CHD	alcoholic	smoke	laboratory examination	laboratory examination	laboratory examination	laboratory examination	laboratory examination	laboratory examination	laboratory examination	laboratory examination	laboratory examination	laboratory examination	laboratory examination	laboratory examination	laboratory examination	laboratory examination	laboratory examination
			1=A 2=B	0=survive 1=death	0=free of progression 1=progression	0=free of progression 1=progression	0=free of progression 1=progression	1=HCC 2=ICC	1=male 2=female	age	0=no, 1=yes	0=no, 1=yes	0=no, 1=yes	0=no, 1=yes	0=no, 1=yes	0=no, 1=yes	0=no, 1=yes	0=no, 1=yes	HBsAg：0=negative，1=positive	HCV抗体：0=negative，1=positive，NA=not available	PLT	ALT	AST	TBIL	ALB	PALB	ALP	GGT	PT	PTA	AFP(ng/mL)	CEA(ng/mL)	CA199(U/mL)	number of tumor	tumor max diameter	Pre-operative extrahepatic metastases： 0=no，1=yes	location of extrahepatic metastases 0=no metastases	Pre-operative lymph node metastases： 0=no，1=yes	HVTT location： 1=Left HV 2=Middle HV 3=Right HV 4=Accessory HV 5=Left+middle HV	HVTT and tumor 1=TT within the tumor boundary 2=TT beyond the tumor boundary	Lenth of TT, mm	TT in IVC： 0=no，1=yes	Child-pugh	Child-pugh grade 1=A 2=B 3=C	number of sessions	Technique	TT complete necrosis： 1=yes 2=no	TT + tumor complete necrosis 0=yes 1=no
1	blinded	blinded	1	0	1	1	1	1	1	54	0	0	1	0	0	0	1	1	0	NA	146	24.1	26.9	13.4	45.3	234.9	69.8	56.6	11.1	0.98	25.45	2.39	11.08	2	73	0	0	0	3	1	27	0	5	1	2	MWA	1	0
2	blinded	blinded	1	0	1	1	0	1	1	62	0	0	1	0	0	0	0	0	1	0	219	58.2	56.2	14.5	45.2	152.6	113.7	165.6	11.2	1.07	70.87	6.9	32.93	2	39	0	0	0	3	2	70	1	5	1	2	MWA	2	0
3	blinded	blinded	1	1	1	1	1	1	1	43	0	0	1	0	1	0	0	0	1	0	102	26.5	37.9	13.9	28.9	59.4	89.4	70.4	14.7	0.669	25.95	1.92	24.15	6	30	0	0	0	3	2	30	0	7	2	2	RFA	2	1
4	blinded	blinded	1	0	1	1	0	1	2	68	0	0	1	0	1	0	0	0	0	1	115	278	382.7	37.5	36.7	130.4	134.5	305.6	12.4	0.902	13.63	3.05	99.95	4	49	0	0	0	2	2	43	0	6	1	1	RFA	2	1
5	blinded	blinded	1	1	1	1	1	1	2	70	0	0	1	1	0	0	0	0	0	0	105	24.2	36	21.5	37.2	90.1	84.4	57.1	14.3	0.762	7.56	3.85	19.3	3	45	0	0	0	3	2	43	0	5	1	1	RFA	2	1
6	blinded	blinded	1	1	0	1	0	1	1	53	0	0	1	0	0	0	0	0	1	0	156	51.5	48.5	17.6	42.5	138.9	118.1	102	12.5	0.83	23.02	1.08	15.56	1	25	1	lung	1	1	2	31	1	5	1	1	RFA	1	1
7	blinded	blinded	1	1	1	1	1	1	1	62	0	0	1	0	0	0	0	0	NA	0	128	31.3	26.7	10.9	38.5	139.2	70.9	129	11.6	0.91	60.63	NA	NA	1	37	0	0	0	2	2	66	1	5	1	1	RFA	2	1
8	blinded	blinded	1	0	0	1	1	1	2	31	0	0	1	0	0	0	0	0	1	NA	163	62.6	161	22.5	40.8	89.4	459.7	321.2	10.6	1.07	74506	0.429	32.27	4	90	0	0	0	2	2	65	0	5	1	8	MWA	1	0
9	blinded	blinded	1	0	0	0	0	1	2	67	0	0	0	0	0	0	0	0	1	0	124	28.8	46.9	9.6	31.6	83.4	96.4	23.8	11.1	1	5235	3.91	43.52	2	68	0	0	0	1	2	35	0	6	1	2	MWA	1	0
10	blinded	blinded	1	0	0	1	0	1	1	53	0	1	1	0	0	0	0	1	1	0	130	22.5	38.7	23.1	41.2	176.2	78.8	194.2	10.6	1.07	21.91	2.42	28.82	2	60	0	0	0	2	1	36	1	5	1	1	MWA	1	0
11	blinded	blinded	1	1	0	0	0	2	1	60	0	0	0	0	0	0	1	1	1	0	398	15.5	30.6	11.7	39.3	52.6	88.6	118.5	11.5	0.94	4631	NA	NA	4	108	1	lung	1	5	2	65	1	5	1	2	MWA	2	1
12	blinded	blinded	1	1	0	1	1	1	1	59	0	0	1	0	0	0	1	1	1	0	141	50.1	32.4	11.5	35.9	89.3	122.5	275.2	10.9	1.01	2778	NA	NA	3	32	0	0	0	2	2	40	0	5	1	2	MWA	1	0
13	blinded	blinded	1	0	0	1	0	1	1	73	0	0	1	0	1	0	0	0	1	0	178	46	51.1	29.7	42.5	168.8	101.3	122.4	11.2	1.01	266.6	1.66	97.18	2	57	0	0	0	4	2	85	1	5	1	3	MWA	1	0
14	blinded	blinded	2	0	1	1	0	1	1	82	0	0	1	0	1	0	0	0	1	0	147	110.6	63.2	15.6	42.9	151.2	58.2	42	12	0.9	8.08	4.4	30.08	10	101	0	0	0	1	1	25	0	5	1	NA	NA	NA	1
15	blinded	blinded	2	1	1	1	0	1	2	61	0	0	1	0	0	0	0	0	1	0	30	55.8	52.5	29.5	43.6	75.7	88.8	61.5	11.7	0.99	3170	2.25	65.69	6	32	0	0	0	2	2	31	1	5	1	NA	NA	NA	1
16	blinded	blinded	2	1	0	1	1	1	1	54	0	0	1	0	0	0	1	0	1	0	129	12.6	22	16	33.6	40.4	67.8	51.6	13	0.802	329.2	2.56	35.33	1	23	0	0	1	3	2	27	0	6	1	NA	NA	NA	1
17	blinded	blinded	2	1	1	1	1	1	1	51	0	0	1	0	0	0	1	1	1	0	123	89.8	85.5	29.1	36.8	180.9	56	73.9	11.7	0.94	547.4	1.17	15.78	2	22	0	0	0	3	2	16	0	5	1	NA	NA	NA	1
18	blinded	blinded	2	0	1	1	0	1	2	40	0	0	1	0	0	0	0	0	1	0	52	22.9	40.9	35	30.9	70.7	120.8	39.3	16.5	0.54	862.1	1.48	16.88	1	15	0	0	0	2	2	80	0	8	2	NA	NA	NA	0
19	blinded	blinded	2	0	1	1	1	1	2	58	0	0	1	0	0	0	0	0	1	0	88	23.3	35.9	22.1	34.1	76.9	85.9	88.6	13.1	0.77	8796	3.48	41.02	6	34	0	0	0	2	2	87	1	7	2	NA	NA	NA	1
20	blinded	blinded	2	1	1	1	1	1	1	61	0	0	1	0	0	0	0	0	1	0	76	66.1	80.3	34.6	31.1	49.6	128.9	79.3	15.1	0.63	114.5	3.22	35.79	4	38	0	0	0	3	2	23	1	7	2	NA	NA	NA	1
21	blinded	blinded	2	1	1	1	1	1	2	73	0	0	1	1	1	0	0	0	1	NA	166	23.5	32.9	8.3	42.6	95.6	77.4	41.5	10.6	1.07	37271	1.81	11.18	4	93	1	lung	0	3	2	32	1	5	1	NA	NA	NA	1
22	blinded	blinded	2	1	1	1	0	1	1	25	0	0	1	0	0	0	1	0	1	0	122	67.4	20.9	17.4	37	61.8	90.9	54.5	10.6	1.07	15201	0.783	7.8	10	33	0	0	0	1	1	26	0	5	1	NA	NA	NA	1
23	blinded	blinded	2	1	1	1	1	1	1	45	0	0	1	0	0	0	0	0	1	0	191	16.4	60.2	19.9	37.7	96.4	104.2	59.2	12.8	0.85	1928	1.78	24.23	2	112	1	lung	0	3	1	NA	0	5	1	NA	NA	NA	1
24	blinded	blinded	2	1	1	1	1	1	1	61	0	0	1	1	0	0	0	1	1	0	154	24.7	35.1	8.2	35.2	56.1	80	79.3	13.8	0.75	17814	1.84	12.13	2	46	1	Abdominal wall	0	1	2	90	1	5	1	NA	NA	NA	0
25	blinded	blinded	2	0	1	1	1	1	1	56	0	0	1	1	1	0	0	0	1	0	53	71.8	164.5	82.9	33.7	86.4	141.7	519.8	12.1	0.85	17139	3.96	120.3	1	101	0	0	0	2	2	88	1	8	2	NA	NA	NA	1
26	blinded	blinded	2	1	1	1	1	1	1	73	0	0	1	0	0	0	0	0	0	NA	301	105	211.5	46	39.2	91.2	271.9	397	10.7	1.09	2.37	10.73	14.97	10	135	0	0	0	1	2	NA	1	7	2	NA	NA	NA	1
